# Supplementary material for: A Combined Angelica gigas and Artemisia dracunculus Extract Prevents Dexamethasone-Induced Muscle Atrophy in Mice through the Akt/mTOR/FoxO3a Signaling Pathway
Source: Cells. 2022 Oct 15;11(20):3245. doi: 10.3390/cells11203245 (PMC9600779; doi:10.3390/cells11203245)
Supplement: Supplementary file 1 [file cells-11-03245-s001.zip]

Archive with 1 entries (1 files):
- cells-1946817-supplementary.pdf
